# Supplementary material for: The Role of Vitamin D Supplementation on Airway Remodeling in Asthma: A Systematic Review
Source: Nutrients. 2023 May 26;15(11):2477. doi: 10.3390/nu15112477 (PMC10255490; doi:10.3390/nu15112477)
Supplement: Supplementary file 1 [file nutrients-15-02477-s001.zip]

Archive with 2 entries (2 files):
- nutrients-2394072-supplementary figure.pdf
- nutrients-2394072-supplementary table.pdf
